# Supplementary material for: A Patient with Corticobasal Syndrome and Progressive Non-Fluent Aphasia (CBS-PNFA), with Variants in ATP7B, SETX, SORL1, and FOXP1 Genes
Source: Genes (Basel). 2022 Dec 14;13(12):2361. doi: 10.3390/genes13122361 (PMC9778325; doi:10.3390/genes13122361)
Supplement: Supplementary file 1 [file genes-13-02361-s001.zip]

Archive with 6 entries (5 files):
- genes-2059640-supplementary/
- genes-2059640-supplementary/Bioinformatics Supplementary Table S1 Gene list.xlsx
- genes-2059640-supplementary/Bioinformatics Supplementary Table S2 WES annotated.xlsx
- genes-2059640-supplementary/Bioinformatics Supplementary Table S3 WES ACMG classified.xlsx
- genes-2059640-supplementary/genes-2059640-Supplementary material Clinical assessment proofreading.pdf
- genes-2059640-supplementary/genes-2059640-Supplementary material Genetics proofreading.pdf
