# Supplementary material for: A Patient with Corticobasal Syndrome and Progressive Non-Fluent Aphasia (CBS-PNFA), with Variants in ATP7B, SETX, SORL1, and FOXP1 Genes
Source: Genes (Basel). 2022 Dec 14;13(12):2361. doi: 10.3390/genes13122361 (PMC9778325; doi:10.3390/genes13122361)
Supplement: Supplementary file 1 [file genes-13-02361-s001.zip › genes-2059640-supplementary/Bioinformatics Supplementary Table S1 Gene list.xlsx]

## Sheet: Arkusz1
A2ML1
AAAS
AARS1
AARS2
AASS
ABAT
ABCA1
ABCA12
ABCA2
ABCA4
ABCA5
ABCA7
ABCB11
ABCB4
ABCB6
ABCB7
ABCC6
ABCC8
ABCD1
ABCD4
ABCF2
ABHD11
ABHD12
ABHD5
ABI3
ABL1
ACAD8
ACADM
ACADS
ACAN
ACAT1
ACAT2
ACBD5
ACD
ACE
ACER3
ACO2
ACOX1
ACOX2
ACP5
ACSF3
ACSL4
ACTA1
ACTA2
ACTB
ACTG1
ACTG2
ACTL6A
ACTL6B
ACTN2
ACTN4
ACY1
ADA2
ADAM10
ADAM9
ADAMTS1
ADAMTS13
ADAMTS2
ADAMTSL2
ADAMTSL4
ADAR
ADARB1
ADAT3
ADCY5
ADCY6
ADD3
ADGRG1
ADGRV1
ADH1B
ADH1C
ADH5
ADK
ADNP
ADORA2A
ADPRS
ADRA2B
ADSL
ADSS1
AEBP1
AFF2
AFF3
AFF4
AFG3L2
AGA
AGBL5
AGO2
AGPAT1
AGPAT2
AGRN
AGTPBP1
AGTR2
AHCY
AHDC1
AHI1
AHR
AHSG
AIFM1
AIMP1
AIMP2
AIP
AIPL1
AIRE
AK9
AKAP9
AKT1
AKT3
ALAD
ALDH18A1
ALDH3A2
ALDH4A1
ALDH5A1
ALDH6A1
ALDH7A1
ALDOA
ALG1
ALG11
ALG12
ALG13
ALG14
ALG2
ALG3
ALG6
ALG8
ALG9
ALKBH8
ALMS1
ALOX12B
ALOXE3
ALPL
ALS2
ALX1
ALX3
ALX4
AMACR
AMER1
AMMECR1
AMN
AMPD1
AMPD2
AMT
ANAPC1
ANG
ANK1
ANK3
ANKFY1
ANKLE2
ANKRD11
ANKRD17
ANLN
ANO10
ANO3
ANO5
ANOS1
ANTXR1
ANXA11
AP1B1
AP1S2
AP2M1
AP2S1
AP3B1
AP3B2
AP3D1
AP4B1
AP4E1
AP4M1
AP4S1
AP5Z1
APAF1
APC
APC2
APOA5
APOB
APOC2
APOE
APOL1
APOL2
APOL4
APP
APTX
AQP2
AR
ARCN1
ARF1
ARFGEF2
ARG1
ARHGAP24
ARHGAP29
ARHGAP31
ARHGDIA
ARHGEF18
ARHGEF2
ARHGEF28
ARHGEF6
ARHGEF9
ARID1A
ARID1B
ARID2
ARL13B
ARL2BP
ARL3
ARL6
ARL6IP1
ARL6IP6
ARMC5
ARMC9
ARNT2
ARSA
ARSG
ARSI
ARSL
ARV1
ARVCF
ARX
ASAH1
ASCC1
ASCL1
ASH1L
ASL
ASNS
ASPA
ASPM
ASS1
ASXL1
ASXL2
ASXL3
ATAD1
ATAD3A
ATCAY
ATF6
ATG5
ATG7
ATL1
ATL3
ATM
ATN1
ATOX1
ATP10A
ATP13A2
ATP1A1
ATP1A2
ATP1A3
ATP2A2
ATP2B3
ATP5F1A
ATP5F1D
ATP5MK
ATP6
ATP6AP2
ATP6V0A2
ATP6V1A
ATP6V1B2
ATP6V1E1
ATP7A
ATP7B
ATP8
ATP8A2
ATP8B1
ATP9A
ATPAF2
ATR
ATRIP
ATRX
ATXN1
ATXN10
ATXN2
ATXN3
ATXN7
ATXN8
ATXN8OS
AUH
AURKA
AUTS2
AVP
AVPR2
B3GALNT2
B3GALT6
B3GLCT
B4GALNT1
B4GAT1
B9D1
B9D2
BACE
BAG3
BAP1
BAZ1B
BBIP1
BBS1
BBS10
BBS12
BBS2
BBS4
BBS5
BBS7
BBS9
BCAM
BCAP31
BCAT2
BCKDHA
BCKDHB
BCKDK
BCL11B
BCL7B
BCOR
BCORL1
BCR
BCS1L
BDNF
BEAN1
BEST1
BICD2
BICRA
BIN1
BLNK
BLOC1S5
BMP15
BMP2
BMP4
BMPR1A
BMPR1B
BNC1
BNC2
BOLA3
BPTF
BRAF
BRAT1
BRCA1
BRCA2
BRD4
BRF1
BRIP1
BRPF1
BRSK2
BRWD3
BSCL2
BSND
BTAF1
BTD
BTK
BTNL2
BUB1
BUB1B
BUB3
BUD23
BVES
C12ORF4
C12ORF57
C19ORF12
C1QTNF5
C2CD3
C2ORF69
C4A
C9ORF72
C9orf72
CA4
CA8
CABP4
CACNA1A
CACNA1B
CACNA1C
CACNA1D
CACNA1E
CACNA1F
CACNA1G
CACNA1H
CACNA1S
CACNA2D2
CACNA2D4
CACNB4
CACNG2
CAD
CALM1
CALR
CAMK2A
CAMK2B
CAMK2G
CAMTA1
CANT1
CAPN1
CAPN15
CAPN3
CARMIL2
CARS1
CARS2
CASK
CASP3
CASP9
CASR
CASS4
CASZ1
CAT
CAV1
CAV3
CAVIN1
CBL
CBLC
CBLIF
CBS
CBX3
CBY1
CC2D1A
CC2D2A
CCBE1
CCDC103
CCDC141
CCDC174
CCDC22
CCDC28B
CCDC32
CCDC39
CCDC40
CCDC47
CCDC65
CCDC78
CCDC88A
CCDC88C
CCL2
CCM2
CCN2
CCN6
CCND1
CCND2
CCNF
CCNO
CCR1
CCR6
CCS
CCT5
CD109
CD28
CD2AP
CD33
CD59
CD96
CDC40
CDC42
CDC73
CDH1
CDH15
CDH2
CDH23
CDHR1
CDK10
CDK13
CDK19
CDK4
CDK5
CDK5RAP2
CDK6
CDK8
CDKL5
CDKN1A
CDKN1B
CDKN1C
CDKN2A
CDKN2B
CDKN2C
CDON
CELF1
CELF2
CENPE
CENPF
CENPJ
CEP104
CEP120
CEP126
CEP135
CEP152
CEP164
CEP19
CEP250
CEP290
CEP41
CEP57
CEP63
CEP78
CEP85L
CEP97
CERKL
CERS1
CERT1
CFAP221
CFAP298
CFAP300
CFAP410
CFAP418
CFAP43
CFH
CFHR1
CFHR3
CFI
CFL2
CHAMP1
CHAT
CHCHD10
CHCHD2
CHD1
CHD2
CHD3
CHD4
CHD7
CHD8
CHI3L1
CHKB
CHMP1A
CHMP2B
CHN1
CHP1
CHRM3
CHRNA1
CHRNA2
CHRNA4
CHRNA7
CHRNB1
CHRNB2
CHRND
CHRNE
CHRNG
CHST14
CHST3
CHST6
CHSY1
CIB2
CIC
CIITA
CILK1
CISD2
CIT
CIZ1
CKAP2L
CLCC1
CLCF1
CLCN1
CLCN2
CLCN4
CLCN6
CLCN7
CLCNKA
CLCNKB
CLDN10
CLDN11
CLDN16
CLDN3
CLDN4
CLIC2
CLIP1
CLIP2
CLMP
CLN3
CLN5
CLN6
CLN8
CLP1
CLPB
CLRN1
CLTC
CLTCL1
CLTRN
CLU
CNGA1
CNGA3
CNGB1
CNGB3
CNKSR2
CNNM2
CNNM4
CNOT1
CNOT2
CNOT3
CNP
CNPY3
CNTN1
CNTN2
CNTNAP1
CNTNAP2
COA3
COA7
COA8
COASY
COG1
COG2
COG4
COG5
COG6
COG7
COG8
COL10A1
COL12A1
COL13A1
COL17A1
COL18A1
COL1A1
COL1A2
COL2A1
COL3A1
COL4A1
COL4A3
COL4A5
COL4A6
COL6A1
COL6A2
COL6A3
COL7A1
COL8A2
COL9A1
COL9A2
COL9A3
COLEC11
COLQ
COMP
COMT
COPB1
COPB2
COQ2
COQ4
COQ5
COQ8A
COQ8B
COQ9
CORIN
CORO1A
COX1
COX10
COX15
COX2
COX20
COX3
COX4I1
COX5A
COX6A1
COX6B1
COX7B
COX8A
CP
CPA6
CPLANE1
CPLX1
CPOX
CPS1
CPT1A
CPT1C
CPT2
CR1
CRADD
CRAT
CRB1
CRB2
CRBN
CREBBP
CRH
CRKL
CRLF1
CRPPA
CRX
CRY1
CRYAB
CRYGC
CSF1R
CSGALNACT1
CSNK1D
CSNK2A1
CSNK2B
CSPP1
CST3
CST6
CSTB
CTBP1
CTC1
CTCF
CTDP1
CTH
CTLA4
CTNNA2
CTNNB1
CTNND2
CTNS
CTSC
CTSD
CTSF
CTSH
CTSK
CUBN
CUL3
CUL4B
CUX1
CUX2
CWC27
CWF19L1
CXCR4
CYB561
CYB5A
CYB5R3
CYFIP2
CYLD
CYP11A1
CYP11B1
CYP11B2
CYP19A1
CYP27A1
CYP27B1
CYP2J2
CYP2R1
CYP2U1
CYP4F22
CYP7B1
CYTB
D2HGDH
DAB1
DACT1
DAG1
DALRD3
DAO
DAOA
DARS1
DARS2
DBH
DBT
DCAF17
DCAF8
DCC
DCHS1
DCPS
DCT
DCTN1
DCTN4
DCX
DDB1
DDB2
DDC
DDHD1
DDHD2
DDOST
DDX11
DDX3X
DDX59
DDX6
DEAF1
DEGS1
DENND5A
DEPDC5
DES
DGCR2
DGCR6
DGCR8
DGUOK
DHCR24
DHCR7
DHDDS
DHFR
DHH
DHPS
DHTKD1
DHX16
DHX30
DHX38
DHX58
DIAPH1
DIS3L2
DISC1
DISC2
DISP1
DKC1
DKK1
DLAT
DLD
DLG1
DLG3
DLG4
DLK1
DLL1
DLL4
DLST
DLX4
DMD
DMPK
DMXL2
DNA2
DNAAF1
DNAAF11
DNAAF2
DNAAF3
DNAAF4
DNAAF5
DNAAF6
DNAH1
DNAH11
DNAH5
DNAH9
DNAI1
DNAI2
DNAJB13
DNAJB2
DNAJB6
DNAJC12
DNAJC13
DNAJC19
DNAJC21
DNAJC3
DNAJC30
DNAJC5
DNAJC6
DNAL1
DNAL4
DNASE1
DNASE1L3
DNM1
DNM1L
DNM2
DNMT1
DNMT3A
DOCK3
DOCK6
DOCK7
DOCK8
DOK7
DOLK
DONSON
DPAGT1
DPF2
DPH1
DPM1
DPM2
DPM3
DPP6
DPYD
DPYS
DPYSL5
DRAM2
DRC1
DRD2
DRD3
DRD4
DRD5
DSE
DSG2
DSG4
DST
DSTYK
DUOX2
DUOXA2
DUSP6
DYM
DYNC1H1
DYNC1I2
DYNC2H1
DYNC2I1
DYNC2I2
DYRK1A
DYRK3
DYSF
DZIP1L
EARS2
EBF3
EBP
ECE1
ECHS1
ECM1
EDA
EDC3
EDEM3
EDN1
EDN3
EDNRA
EDNRB
EED
EEF1A2
EEF2
EFEMP1
EFHC1
EFL1
EFNB1
EFTUD2
EGF
EGFR
EGR2
EHMT1
EIF2AK2
EIF2AK3
EIF2B1
EIF2B2
EIF2B3
EIF2B4
EIF2B5
EIF2S3
EIF4A3
EIF4G1
EIF4H
EIF5A
ELN
ELOVL1
ELOVL4
ELOVL5
ELP1
ELP2
EMC1
EMC10
EMD
EML1
EMP2
EMX2
EN1
ENPP1
ENTPD1
EOGT
EOMES
EP300
EPAS1
EPB41L1
EPB42
EPCAM
EPG5
EPHA1
EPHA4
EPM2A
EPRS1
ERAP1
ERBB3
ERBB4
ERCC1
ERCC2
ERCC3
ERCC4
ERCC5
ERCC6
ERCC8
ERF
ERGIC1
ERLIN1
ERLIN2
ERMARD
ESPN
ESR1
ESS2
ETHE1
EXOC2
EXOC7
EXOC8
EXOSC1
EXOSC2
EXOSC3
EXOSC8
EXOSC9
EXT1
EXT2
EXTL3
EYA1
EYS
EZH2
EZR
FA2H
FAM126A
FAM149B1
FAM161A
FAN1
FANCA
FANCB
FANCC
FANCD2
FANCE
FANCF
FANCG
FANCI
FANCL
FANCM
FAR1
FARS2
FARSA
FAS
FASTKD2
FAT2
FAT4
FBLN1
FBLN5
FBN1
FBP1
FBXL3
FBXL4
FBXO11
FBXO31
FBXO38
FBXO7
FBXW11
FCER1G
FCGR2A
FCGR2B
FCSK
FDFT1
FDX2
FDXR
FERMT1
FERMT2
FEZF1
FGD1
FGD4
FGF10
FGF12
FGF13
FGF14
FGF17
FGF8
FGFR1
FGFR2
FGFR3
FGFRL1
FH
FHL1
FIBP
FIG4
FIP1L1
FITM2
FKBP10
FKBP4
FKBP6
FKRP
FKTN
FLAD1
FLCN
FLI1
FLII
FLNA
FLNC
FLRT1
FLRT3
FLT1
FLT4
FLVCR1
FLVCR2
FMN2
FMO3
FMR1
FN1
FOS
FOXA2
FOXC2
FOXE1
FOXG1
FOXH1
FOXI1
FOXJ1
FOXP1
FOXP2
FOXRED1
FRA16E
FRAS1
FRG1
FRMD4A
FRMPD4
FRRS1L
FSCN2
FSHR
FTCD
FTL
FTSJ1
FURIN
FUS
FUZ
FXN
FXR1
G3BP1
GAA
GAB2
GABBR2
GABRA1
GABRA2
GABRA3
GABRA5
GABRB1
GABRB2
GABRB3
GABRD
GABRG2
GAD1
GALC
GALE
GALK1
GALNT2
GALT
GAMT
GAN
GAPDHS
GAPVD1
GARS1
GAS1
GAS2L2
GAS8
GATA1
GATA2
GATA4
GATAD2B
GATM
GBA
GBA2
GBE1
GCDH
GCH1
GCK
GCLC
GCSH
GDAP1
GDAP2
GDF1
GDF3
GDF5
GDF6
GDI1
GDNF
GEMIN4
GEMIN5
GFAP
GFER
GFM1
GFM2
GFPT1
GGA1
GGA2
GGT1
GIGYF2
GIPC1
GJA1
GJA5
GJA8
GJB1
GJB2
GJB6
GJC2
GK
GLA
GLB1
GLDC
GLE1
GLI2
GLI3
GLRA1
GLRB
GLRX
GLRX5
GLS
GLT8D1
GLUD1
GLUD2
GLUL
GLYCTK
GM2A
GMNN
GMPPA
GMPPB
GNA11
GNA14
GNAI3
GNAL
GNAO1
GNAQ
GNAS
GNAT2
GNB1
GNB3
GNB4
GNB5
GNE
GNPTAB
GNRH1
GNRHR
GNS
GORAB
GOSR2
GOT2
GP1BA
GP1BB
GPAA1
GPC2
GPC3
GPC4
GPHN
GPI
GPKOW
GPR101
GPR143
GPR35
GPR88
GPSM2
GPSM3
GPT2
GPX4
GRAMD1B
GRHL2
GRHL3
GRIA2
GRIA3
GRIA4
GRID2
GRID2IP
GRIK2
GRIN1
GRIN2A
GRIN2B
GRIN2D
GRM1
GRM7
GRN
GSK3B
GSN
GSS
GSX2
GTF2A1
GTF2A2
GTF2B
GTF2E2
GTF2H5
GTF2I
GTF2IRD1
GTF2IRD2
GTPBP2
GTPBP3
GUCA1A
GUCA1B
GUCY1A1
GUCY2D
GUF1
GUSB
GYG1
GYPE
GYS2
H19
HACD1
HACE1
HADHA
HADHB
HAL
HARS1
HAX1
HBA1
HBA2
HBB
HCCS
HCFC1
HCN1
HCRT
HDAC4
HDAC8
HDC
HECW2
HEPACAM
HEPHL1
HERC1
HERC2
HESX1
HEXA
HEXB
HFE
HGSNAT
HIBCH
HIC1
HIF1A
HIKESHI
HINT1
HIRA
HIVEP2
HK1
HLA-A
HLA-B
HLA-DQA1
HLA-DQA2
HLA-DQB1
HLA-DRA
HLA-DRB1
HLA-DRB5-DBR1
HLCS
HMBS
HMGA2
HMGCL
HNF1A
HNF1B
HNF4A
HNMT
HNRNPA1
HNRNPA2B1
HNRNPA3
HNRNPAB
HNRNPD
HNRNPDL
HNRNPH1
HNRNPH2
HNRNPH3
HNRNPK
HNRNPL
HNRNPM
HNRNPU
HOXA2
HOXB1
HP
HPCA
HPDL
HPGD
HPRT1
HPS6
HPSE2
HRAS
HS2ST1
HS6ST1
HS6ST2
HSD11B2
HSD17B10
HSD17B4
HSD3B2
HSPA12A
HSPA9
HSPB1
HSPB3
HSPB8
HSPD1
HSPG2
HTR2A
HTRA1
HTRA2
HTT
HUWE1
HYDIN
HYLS1
IARS1
IARS2
IBA57
IDE
IDH1
IDH2
IDH3A
IDH3B
IDS
IDUA
IER3IP1
IFIH1
IFNG
IFRD1
IFT140
IFT172
IFT27
IFT52
IFT57
IFT74
IFT80
IFT88
IGBP1
IGF1
IGF1R
IGF2
IGHG3
IGHMBP2
IKBKG
IKZF1
IL10
IL12A
IL12A-AS1
IL12B
IL12RB1
IL17RD
IL1RAPL1
IL23R
IL6
IMPA1
IMPDH1
IMPG2
INF2
INPP5D
INPP5E
INPP5K
INS
INSR
INTS1
INTS8
INTU
INVS
IPW
IQCB1
IQSEC1
IQSEC2
IRAK1
IREB2
IRF2BP2
IRF2BPL
IRF5
IRF6
IRF7
IRX5
ISCA1
ISCA2
ITGA2
ITGA2B
ITGA7
ITGB3
ITGB6
ITM2B
ITPA
ITPR1
ITPR3
IYD
JAG1
JAK2
JAM2
JAM3
JARID2
JMJD1C
JPH1
JPH3
JRK
KANK1
KANSL1
KARS1
KAT5
KAT6A
KAT6B
KAT8
KATNB1
KATNIP
KBTBD13
KCNA1
KCNA2
KCNA4
KCNAB2
KCNB1
KCNC1
KCNC3
KCND3
KCNH1
KCNJ1
KCNJ10
KCNJ11
KCNJ13
KCNJ18
KCNJ2
KCNJ5
KCNJ6
KCNK4
KCNK9
KCNMA1
KCNQ1
KCNQ1OT1
KCNQ2
KCNQ3
KCNQ5
KCNT1
KCNT2
KCNV2
KCTD17
KCTD7
KDELR2
KDM1A
KDM3B
KDM4B
KDM5B
KDM5C
KDM6A
KDM6B
KIAA0319L
KIAA0586
KIAA0753
KIAA1109
KIAA1267
KIAA1549
KIDINS220
KIF11
KIF14
KIF15
KIF1A
KIF1B
KIF1C
KIF2A
KIF4A
KIF5A
KIF5C
KIF7
KIFBP
KIRREL3
KISS1
KISS1R
KIT
KIZ
KLC1
KLC2
KLF13
KLHL15
KLHL40
KLHL41
KLHL7
KLHL9
KLLN
KLRC4
KMT2A
KMT2B
KMT2C
KMT2D
KMT2E
KMT5B
KNL1
KNSTRN
KPTN
KRAS
KRIT1
KRT12
KRT14
KRT3
KRT5
KRT81
KRT83
KRT86
KY
KYNU
L1CAM
L2HGDH
LAGE3
LAMA1
LAMA2
LAMB1
LAMB2
LAMP2
LARGE1
LARP7
LARS2
LAS1L
LAT2
LBR
LCA5
LDB3
LEMD2
LEMD3
LEP
LEPR
LETM1
LGI1
LGI4
LHCGR
LHX1
LHX3
LHX4
LIAS
LIFR
LIG4
LIMK1
LINGO1
LINS1
LIPN
LIPT1
LIPT2
LITAF
LMAN2L
LMBR1
LMBRD1
LMNA
LMNB1
LMNB2
LMOD3
LMX1B
LNPK
LONP1
LPIN1
LRAT
LRIG2
LRMDA
LRP1
LRP12
LRP2
LRP4
LRP5
LRP5L
LRPAP1
LRPPRC
LRRC32
LRRC56
LRRK2
LRSAM1
LSS
LTBP2
LTBP3
LTBP4
LUZP1
LYN
LYRM7
LYST
LZTFL1
LZTR1
MAB21L1
MACF1
MACROH2A1
MAD2L2
MADD
MAF
MAFB
MAG
MAGEL2
MAGI2
MAGOH
MAK
MAMLD1
MAN1B1
MAN2B1
MANBA
MAOA
MAP1B
MAP2
MAP2K1
MAP2K2
MAP3K20
MAP4
MAPK1
MAPK10
MAPK8IP3
MAPRE2
MAPT
MARCHF6
MARK1
MARK4
MARS1
MARS2
MAST1
MAT1A
MATN3
MATR3
MAX
MBD5
MBOAT7
MBTPS1
MBTPS2
MC1R
MC4R
MCCC1
MCCC2
MCIDAS
MCM3AP
MCOLN1
MCPH1
MCTP2
MDH1
MDH2
MECP2
MECR
MED12
MED12L
MED13
MED13L
MED17
MED23
MED25
MED27
MEF2C
MEFV
MEG3
MEGF10
MEIS2
MEN1
MEOX1
MERTK
MESD
METTL23
METTL27
METTL5
MFF
MFN2
MFRP
MFSD2A
MFSD8
MGAT2
MGME1
MGMT
MICOS13
MICU1
MID1
MID2
MIEF2
MINPP1
MIR17HG
MITF
MKKS
MKRN3
MKRN3-AS1
MKS1
MLC1
MLH1
MLH3
MLX
MLXIPL
MMAA
MMACHC
MMADHC
MME
MMEL1
MMP1
MMP13
MMP2
MMP23B
MMUT
MN1
MNX1
MOBP
MOCS1
MOCS2
MOG
MOGS
MORC2
MPDU1
MPL
MPLKIP
MPO
MPV17
MPZ
MRAS
MRE11
MRM2
MRPL12
MRPS14
MRPS16
MRPS2
MRPS22
MRPS25
MRPS28
MRPS34
MRS2/ZHX2
MS4A
MS4A4E
MS4A6A
MSH2
MSH6
MSL3
MST1
MSTN
MSTO1
MSX1
MTA3
MTFMT
MTHFD1L
MTHFR
MTHFS
MTM1
MTMR14
MTMR2
MTO1
MTOR
MTPAP
MTR
MTRFR
MTRR
MTTP
MUC1
MUSK
MVK
MYBPC1
MYD88
MYF5
MYF6
MYH11
MYH14
MYH2
MYH3
MYH7
MYH8
MYL1
MYL2
MYL9
MYMK
MYO1E
MYO1H
MYO5A
MYO7A
MYO9A
MYOD1
MYOF
MYORG
MYOT
MYPN
MYRF
MYT1L
NAA10
NAA15
NABP1
NACC1
NADK2
NAGA
NAGLU
NAGS
NALCN
NANS
NARS1
NARS2
NAT8L
NAXD
NAXE
NBEA
NBN
NCAPD2
NCAPD3
NCAPG2
NCDN
NCF1
NCSTN
ND1
ND2
ND3
ND4
ND4L
ND5
ND6
NDE1
NDN
NDNF
NDP
NDRG1
NDST1
NDUFA1
NDUFA10
NDUFA11
NDUFA12
NDUFA13
NDUFA2
NDUFA4
NDUFA6
NDUFA8
NDUFA9
NDUFAF1
NDUFAF2
NDUFAF3
NDUFAF4
NDUFAF5
NDUFAF6
NDUFAF8
NDUFB10
NDUFB11
NDUFB3
NDUFB8
NDUFB9
NDUFC2
NDUFS1
NDUFS2
NDUFS3
NDUFS4
NDUFS6
NDUFS7
NDUFS8
NDUFV1
NDUFV2
NEB
NECAP1
NECTIN1
NEDD4L
NEFH
NEFL
NEK1
NEK10
NEK2
NEK9
NELFA
NEMF
NEU1
NEUROD2
NEXMIF
NF1
NF2
NFASC
NFE2L2
NFIA
NFIB
NFIX
NFU1
NGF
NGLY1
NHLRC1
NHLRC2
NHS
NID1
NIPA1
NIPAL4
NIPBL
NKAP
NKX2-1
NKX2-5
NKX6-2
NLGN1
NLGN3
NLGN4X
NLRP1
NLRP3
NME8
NMNAT1
NOD2
NODAL
NOG
NOL3
NONO
NOP56
NOS1
NOS3
NOTCH1
NOTCH2NLC
NOTCH3
NOVA1
NOVA2
NPAP1
NPC1
NPC2
NPHP1
NPHP3
NPHP4
NPHS1
NPHS2
NPM1
NPPA
NPRL2
NPRL3
NR1H4
NR2E3
NR2F1
NR3C1
NR4A2
NR5A1
NRAS
NRL
NRROS
NRXN1
NSD1
NSD2
NSDHL
NSF
NSMF
NSUN2
NT5C2
NTN1
NTNG1
NTNG2
NTRK1
NTRK2
NTS
NUBPL
NUMA1
NUP107
NUP133
NUP160
NUP188
NUP205
NUP214
NUP37
NUP62
NUP85
NUP88
NUP93
NUS1
NUTM2B-AS1
NXN
OCA2
OCLN
OCRL
ODAD1
ODAD2
ODAD3
ODAD4
ODC1
OFD1
OGDH
OPA1
OPA3
OPHN1
OPN1LW
OPN1MW
OPN1SW
OPRL1
OPTN
ORAI1
ORC6
OSGEP
OSTM1
OTC
OTOG
OTUD5
OTUD6B
OTX2
OVOL2
OXR1
P2RY11
P4HA2
P4HTM
PABPN1
PACS1
PACS2
PAFAH1B1
PAH
PAK1
PAK3
PALB2
PALS1
PAM16
PANK2
PAQR8
PARK7
PARN
PARS2
PAX1
PAX2
PAX5
PAX6
PAX7
PAX8
PBX1
PC
PCARE
PCBD1
PCCA
[truncated: 1,182 more rows]
